# Supplementary material for: Zr3NiSb7: a new anti­mony-enriched ZrSb2 derivative
Source: Acta Crystallogr Sect E Struct Rep Online. 2008 Jul 5;64(Pt 8):i47. doi: 10.1107/S1600536808020278 (PMC2961902; doi:10.1107/S1600536808020278)
Supplement: Supplementary file 2 [file e-64-00i47-Isup2.hkl]

# 
# h,k,l, Fc-squared, Fo-squared, sigma(Fo-squared) and status flag 
# 
data_I
_shelx_title ' pnma in Pnma absfac1' 
_shelx_refln_list_code          4 
_shelx_F_calc_maximum     1372.89 
_exptl_crystal_F_000      2020.00 
_reflns_d_resolution_high  0.7001 
 
loop_ 
 _symmetry_equiv_pos_as_xyz 
 'x, y, z' 
 '-x+1/2, -y, z+1/2' 
 '-x, y+1/2, -z' 
 'x+1/2, -y+1/2, -z+1/2' 
 '-x, -y, -z' 
 'x-1/2, y, -z-1/2' 
 'x, -y-1/2, z' 
 '-x-1/2, y-1/2, z-1/2' 
 
_cell_length_a    17.5165 
_cell_length_b     3.9266 
_cell_length_c    14.3968 
_cell_angle_alpha  90.000 
_cell_angle_beta   90.000 
_cell_angle_gamma  90.000 
 
_shelx_F_squared_multiplier     1.000 
 
loop_ 
 _refln_index_h 
 _refln_index_k 
 _refln_index_l 
 _refln_F_squared_calc 
 _refln_F_squared_meas 
 _refln_F_squared_sigma 
 _refln_observed_status 
   2   0   0     3615.08     4576.11    188.60 o 
   4   0   0    36734.91    39849.95    906.49 o 
   6   0   0   221803.09   230421.78   8051.72 o 
   8   0   0    17193.35    17929.92    432.99 o 
  10   0   0    14781.91    14805.78    395.03 o 
  12   0   0      118.67      257.86    105.10 o 
  14   0   0      240.73      268.83    308.88 o 
  16   0   0    24405.34    23191.02   1947.26 o 
  18   0   0    14349.37    13382.58    807.56 o 
  20   0   0     1691.50     1846.02    503.66 o 
  22   0   0    19159.44    17647.79   1035.32 o 
  24   0   0       50.04      397.83    410.17 o 
   2   1   0     1778.53     1945.96     65.01 o 
   4   1   0   246833.80   269846.75   3929.83 o 
   6   1   0   195954.95   205572.25   4210.04 o 
   8   1   0       38.15      -28.90     57.89 o 
  10   1   0     1367.26     1237.54    121.00 o 
  12   1   0     7603.85     7258.43    278.33 o 
  14   1   0   153620.19   150489.59   2417.57 o 
  16   1   0     1888.80     2228.80    172.35 o 
  18   1   0    21404.55    21568.67    900.71 o 
  20   1   0    76746.97    72941.43   1705.00 o 
  22   1   0     2071.97     2624.71    332.03 o 
  24   1   0     1131.32     1387.00    330.58 o 
   0   2   0  1884830.25  1171999.13  32782.90 o 
   2   2   0     2067.70     1868.66     94.65 o 
   4   2   0    21730.59    22363.64    363.39 o 
   6   2   0   134249.28   134746.94   2545.22 o 
   8   2   0    11208.45    11483.84    306.05 o 
  10   2   0     9732.82     9335.66    291.79 o 
  12   2   0       95.90      288.23    129.13 o 
  14   2   0      125.65      232.02    140.48 o 
  16   2   0    18996.78    19065.49    530.56 o 
  18   2   0    11380.85    10803.72    399.34 o 
  20   2   0     1333.70     1013.56    249.93 o 
  22   2   0    15382.79    15710.88    723.88 o 
   2   3   0      366.99      104.16    112.02 o 
   4   3   0   107267.75   106871.66   1464.03 o 
   6   3   0    89545.88    89797.94   1362.88 o 
   8   3   0       35.40       75.44    182.00 o 
  10   3   0      608.52      578.17    142.31 o 
  12   3   0     4150.62     4027.08    231.99 o 
  14   3   0    87479.04    87519.02   1586.16 o 
  16   3   0     1061.60     1013.75    211.54 o 
  18   3   0    13184.32    13647.83    556.05 o 
  20   3   0    50070.21    50059.51   1645.78 o 
   0   4   0   674914.75   568182.38  14630.82 o 
   2   4   0      868.34     1499.69    245.07 o 
   4   4   0     7742.58     8106.38    367.94 o 
   6   4   0    50472.23    50792.59   1235.20 o 
   8   4   0     5228.21     5041.67    319.81 o 
  10   4   0     3895.28     3996.27    365.38 o 
  12   4   0       70.67      434.91    304.74 o 
  14   4   0       16.28     -167.90    264.08 o 
  16   4   0    10365.65     9399.73    530.23 o 
   2   5   0      123.94      528.26    389.91 o 
   4   5   0    40007.09    41342.28   1319.46 o 
   6   5   0    34608.80    37925.08   1259.78 o 
   8   5   0       27.44      209.35    342.30 o 
  10   5   0      201.91      139.82    331.43 o 
   2   0   1        5.65      181.96     48.07 o 
   3   0   1      481.95      445.28     39.97 o 
   4   0   1     1700.97     2136.46    248.38 o 
   5   0   1     3715.21     3650.56     94.28 o 
   6   0   1   287075.47   304856.59   4598.84 o 
   7   0   1     7394.02     7271.04    174.54 o 
   8   0   1     1055.66      914.05     65.28 o 
   9   0   1      626.00      828.56     77.56 o 
  10   0   1   190438.02   190107.83   2623.32 o 
  11   0   1    17535.98    18351.69    367.31 o 
  12   0   1     2302.74     2474.92    124.59 o 
  13   0   1    49258.93    49946.81    770.04 o 
  14   0   1     1226.64     1889.83    259.80 o 
  15   0   1      127.18      194.59    116.16 o 
  16   0   1     2745.49     2883.83    176.16 o 
  17   0   1    15285.44    15040.95    479.23 o 
  18   0   1     6663.66     6741.85    408.07 o 
  19   0   1     1294.98     1521.89    257.26 o 
  20   0   1    16295.43    15048.08    636.04 o 
  21   0   1     8915.51     8950.71    664.24 o 
  22   0   1      944.75     1050.49    283.03 o 
  23   0   1    41911.13    39552.68   1187.61 o 
  24   0   1      362.12      659.64    298.10 o 
   0   1   1      104.90      268.06     37.73 o 
   1   1   1       10.69       11.85     25.92 o 
   2   1   1       59.89      367.48     90.42 o 
   3   1   1      909.35      852.08     38.48 o 
   4   1   1    88536.81    94790.93    938.02 o 
   5   1   1     4013.14     4005.70     81.56 o 
   6   1   1   145695.13   155373.80   1583.48 o 
   7   1   1     7370.11     6899.52    132.43 o 
   8   1   1    89716.80    94204.18   1018.43 o 
   9   1   1    33719.19    34594.72    438.40 o 
  10   1   1   102798.38   106911.15   1112.71 o 
  11   1   1       38.03       10.76     76.46 o 
  12   1   1      318.77      396.48     71.37 o 
  13   1   1   129086.68   128635.00   1476.87 o 
  14   1   1    16855.57    16758.81    309.54 o 
  15   1   1    42852.45    41687.74    593.44 o 
  16   1   1     7515.46     7298.13    200.51 o 
  17   1   1    25026.93    24044.81    470.23 o 
  18   1   1     3187.35     3414.82    214.70 o 
  19   1   1   102231.33    98810.20   1462.29 o 
  20   1   1    13621.58    13822.63    388.74 o 
  21   1   1    12256.14    12882.89    440.93 o 
  22   1   1      356.70      678.62    195.95 o 
  23   1   1     3926.15     3860.73    273.58 o 
  24   1   1    11931.79    12518.83    444.39 o 
   1   2   1      866.89      697.25     69.87 o 
   2   2   1        5.42       98.66     50.03 o 
   3   2   1      264.78      272.45     43.82 o 
   4   2   1     1089.69     1144.81     52.37 o 
   5   2   1     2162.46     1812.55     61.52 o 
   6   2   1   174945.30   180409.94   1724.26 o 
   7   2   1     4618.47     4477.30    106.61 o 
   8   2   1      533.91      621.60     64.23 o 
   9   2   1      402.19      593.46     75.96 o 
  10   2   1   131418.44   132502.59   1493.24 o 
  11   2   1    12284.65    12568.46    253.97 o 
  12   2   1     1809.00     1819.73    176.37 o 
  13   2   1    35726.81    37139.43    552.39 o 
  14   2   1      891.12     1235.33    199.46 o 
  15   2   1       97.26      284.48    107.68 o 
  16   2   1     2112.79     1992.75    140.82 o 
  17   2   1    11819.67    11501.00    285.55 o 
  18   2   1     5166.17     5030.45    212.65 o 
  19   2   1     1087.70      910.68    177.33 o 
  20   2   1    12928.79    13195.86    404.79 o 
  21   2   1     7235.78     6860.68    281.09 o 
  22   2   1      785.60      696.52    185.18 o 
  23   2   1    34444.36    35066.49    751.54 o 
   0   3   1       66.77      173.85    169.76 o 
   1   3   1        9.86      -45.46     93.01 o 
   2   3   1        0.77      -47.51     63.46 o 
   3   3   1      297.91      296.59     62.12 o 
   4   3   1    38367.97    38620.06    432.21 o 
   5   3   1     1975.74     1774.97     90.45 o 
   6   3   1    65583.31    66162.52    766.39 o 
   7   3   1     3330.05     2951.76    127.10 o 
   8   3   1    42172.11    41895.02    569.09 o 
   9   3   1    16562.61    16250.93    300.11 o 
  10   3   1    54043.22    54302.02    720.19 o 
  11   3   1       23.86       77.38    102.44 o 
  12   3   1      201.03      557.20    125.34 o 
  13   3   1    72116.04    73602.16   1009.80 o 
  14   3   1     9212.96     8712.45    262.89 o 
  15   3   1    24972.65    24957.10    485.02 o 
  16   3   1     4341.97     4202.50    210.62 o 
  17   3   1    15931.74    15489.64    430.42 o 
  18   3   1     2000.78     1921.38    173.79 o 
  19   3   1    65580.86    66268.49   1091.58 o 
  20   3   1     9032.24     8775.02    305.06 o 
  21   3   1     7890.45     8338.21    375.66 o 
   1   4   1      347.19      252.19    119.09 o 
   2   4   1        7.19      166.61    131.37 o 
   3   4   1       96.53       79.43    121.07 o 
   4   4   1      484.09      406.27    123.97 o 
   5   4   1      835.64      724.10    131.69 o 
   6   4   1    67478.55    69397.56    977.23 o 
   7   4   1     1880.51     1790.15    148.64 o 
   8   4   1      157.66       62.15    129.71 o 
   9   4   1      158.87        5.40    137.82 o 
  10   4   1    57973.52    58235.08    947.05 o 
  11   4   1     5752.41     5856.30    251.97 o 
  12   4   1     1101.34      868.10    171.79 o 
  13   4   1    16858.76    16817.90    439.80 o 
  14   4   1      427.78      508.84    187.37 o 
  15   4   1       39.63      -57.09    219.04 o 
  16   4   1     1072.43      927.36    254.20 o 
  17   4   1     6338.45     7088.05    524.69 o 
   0   5   1       64.64      245.33    271.43 o 
   1   5   1       11.31     -207.03    207.03 o 
   2   5   1        6.71      106.86    265.25 o 
   3   5   1       54.60       92.17    273.17 o 
   4   5   1    13878.57    15418.28    504.53 o 
   5   5   1      885.19     1213.24    302.89 o 
   6   5   1    24429.80    26062.82    699.27 o 
   7   5   1     1169.15      962.09    248.77 o 
   8   5   1    15343.70    16813.39    514.77 o 
   9   5   1     6178.13     6713.65    327.24 o 
  10   5   1    22194.40    22782.87    593.19 o 
  11   5   1       10.04      379.93    240.39 o 
   0   0   2      107.28      279.93     44.92 o 
   1   0   2      126.69      402.67    119.56 o 
   2   0   2     2281.71     2326.25     67.96 o 
   3   0   2        8.37      234.26     48.03 o 
   4   0   2     2704.20     2823.85    100.98 o 
   5   0   2    14200.74    16262.43    386.14 o 
   6   0   2    61846.05    64386.25    887.97 o 
   7   0   2   154119.97   161241.67   2106.08 o 
   8   0   2    28663.22    28549.32    455.75 o 
   9   0   2      112.52      296.53     85.07 o 
  10   0   2    62506.61    63808.75   1000.39 o 
  11   0   2    53018.83    53799.29    874.65 o 
  12   0   2      185.95      536.18    235.23 o 
  13   0   2    68046.97    66289.77   1153.50 o 
  14   0   2    38882.17    38478.82    813.83 o 
  15   0   2     1832.49     2109.81    307.84 o 
  16   0   2    96580.23    92017.84   1886.94 o 
  17   0   2     3302.90     4298.39    319.33 o 
  18   0   2     7983.13     8499.10    715.61 o 
  19   0   2     8305.61     7876.15    440.26 o 
  20   0   2        7.13      406.46    242.44 o 
  21   0   2    10383.23     9718.96    514.32 o 
  22   0   2        0.66      526.37    264.98 o 
  23   0   2    55385.87    53373.98   1454.17 o 
  24   0   2    20268.41    20158.63    797.98 o 
   1   1   2      210.97      377.80     64.13 o 
   2   1   2      878.01     1053.28     53.72 o 
   3   1   2    32692.21    33159.82    344.17 o 
   4   1   2      830.87      838.51     44.43 o 
   5   1   2    71930.50    74321.93    761.06 o 
   6   1   2    85755.16    88740.11    904.95 o 
   7   1   2    23997.14    24376.83    369.76 o 
   8   1   2      688.71      754.57     86.36 o 
   9   1   2    35475.56    36596.08    706.58 o 
  10   1   2    44982.89    45452.18    558.23 o 
  11   1   2      187.30      297.31     94.68 o 
  12   1   2    75200.06    74889.46    870.41 o 
  13   1   2    74721.47    72976.90    859.65 o 
  14   1   2    11039.33    11091.07    241.32 o 
  15   1   2     3425.53     3259.99    151.80 o 
  16   1   2       59.14      182.82    103.93 o 
  17   1   2    10935.55    11283.45    300.06 o 
  18   1   2    11079.69    11661.04    315.76 o 
  19   1   2     1415.29     1657.44    157.21 o 
  20   1   2     6624.26     6817.50    308.58 o 
  21   1   2      230.69      594.56    164.59 o 
  22   1   2      383.06      833.10    200.68 o 
  23   1   2        2.06      403.53    203.02 o 
  24   1   2    21477.68    22316.92    607.81 o 
   0   2   2       77.23      144.11     84.93 o 
   1   2   2       63.15      183.54     42.81 o 
   2   2   2     1260.15      998.85     53.90 o 
   3   2   2        6.38       22.72     42.33 o 
   4   2   2     1485.25     1310.31     55.28 o 
   5   2   2     8468.08     7855.80    125.66 o 
   6   2   2    38127.80    37673.56    437.37 o 
   7   2   2    97814.59   100809.70   1042.46 o 
   8   2   2    18186.34    18643.22    274.56 o 
   9   2   2       55.66      122.89     88.13 o 
  10   2   2    43654.46    43296.55    601.43 o 
  11   2   2    36665.48    36406.98    520.14 o 
  12   2   2      107.62      135.16     95.99 o 
  13   2   2    49236.56    48900.11    746.78 o 
  14   2   2    28479.13    28608.09    495.60 o 
  15   2   2     1339.43     1271.65    204.12 o 
  16   2   2    73953.86    73746.43   1031.41 o 
  17   2   2     2452.50     2546.14    154.99 o 
  18   2   2     6098.60     6089.58    217.14 o 
  19   2   2     6635.93     6542.17    264.02 o 
  20   2   2        5.64       23.41    170.78 o 
  21   2   2     8203.46     7882.18    304.56 o 
  22   2   2        0.57      199.21    186.22 o 
  23   2   2    45543.63    45212.78    882.61 o 
   1   3   2       70.08      110.58     83.00 o 
   2   3   2      294.10      213.85     70.59 o 
   3   3   2    13862.25    13179.09    213.36 o 
   4   3   2      437.80      556.56     84.78 o 
   5   3   2    31360.25    31325.24    385.78 o 
   6   3   2    38753.41    37942.78    470.42 o 
   7   3   2    10953.61    10624.99    219.27 o 
   8   3   2      362.19      410.05     88.69 o 
   9   3   2    18242.34    18282.43    323.45 o 
  10   3   2    22892.80    22477.12    380.73 o 
  11   3   2       50.76      177.54    101.78 o 
  12   3   2    40776.06    42118.28    619.53 o 
  13   3   2    42409.33    42514.66    636.28 o 
  14   3   2     6101.07     6082.95    211.34 o 
  15   3   2     2030.51     2231.42    156.19 o 
  16   3   2       23.14     -155.48    172.80 o 
  17   3   2     7052.65     7180.58    271.81 o 
  18   3   2     7229.74     7075.36    259.40 o 
  19   3   2      881.98      773.55    243.25 o 
  20   3   2     4190.06     4204.23    253.02 o 
  21   3   2      156.39      231.45    234.82 o 
   0   4   2       11.95      -29.52    170.79 o 
   1   4   2       38.61      227.14    139.55 o 
   2   4   2      413.96      579.74    138.24 o 
   3   4   2       18.71       45.51    128.11 o 
   4   4   2      589.29      362.61    115.16 o 
   5   4   2     3121.66     3154.80    168.23 o 
   6   4   2    15267.87    15203.20    339.29 o 
   7   4   2    40013.98    41012.37    661.66 o 
   8   4   2     7263.59     7108.05    245.37 o 
   9   4   2        3.88     -134.12    134.12 o 
  10   4   2    19234.52    18867.56    413.42 o 
  11   4   2    16383.30    16167.79    387.01 o 
  12   4   2       15.08       15.40    156.08 o 
  13   4   2    23203.38    23336.30    500.87 o 
  14   4   2    13620.45    13498.31    379.38 o 
  15   4   2      681.81      621.68    192.64 o 
  16   4   2    38221.86    40059.85    894.55 o 
  17   4   2     1165.38     1093.07    240.26 o 
   1   5   2        8.81       52.87    208.87 o 
   2   5   2       43.85      323.33    273.46 o 
   3   5   2     4925.47     4878.96    342.07 o 
   4   5   2      238.36      404.63    259.44 o 
   5   5   2    11280.29    11467.56    442.47 o 
   6   5   2    14276.42    14339.45    497.67 o 
   7   5   2     3845.84     4170.65    312.12 o 
   8   5   2      179.43      -31.30    232.01 o 
   9   5   2     7172.83     8228.52    371.72 o 
  10   5   2     8952.47     9182.83    403.52 o 
  11   5   2        0.98      384.48    254.01 o 
   1   0   3       16.05       44.72     57.69 o 
   2   0   3      380.44      387.79     49.29 o 
   3   0   3     1273.85     1780.78    166.11 o 
   4   0   3     2755.37     2991.08     99.13 o 
   5   0   3    56651.96    60743.39    845.00 o 
   6   0   3     4833.16     5091.69    197.16 o 
   7   0   3   220707.94   234208.72   3023.11 o 
   8   0   3     1282.42     1306.94     89.08 o 
   9   0   3     8902.91     8517.92    222.83 o 
  10   0   3    23888.13    23593.85    415.96 o 
  11   0   3    89076.17    90001.78   1346.79 o 
  12   0   3     9531.87     9296.00    395.25 o 
  13   0   3      923.51      953.37    104.20 o 
  14   0   3     5394.58     5253.04    236.62 o 
  15   0   3    34938.20    34959.53    722.18 o 
  16   0   3    92696.37    91117.45   1747.42 o 
  17   0   3    13728.78    13756.53    457.30 o 
  18   0   3    51033.52    48473.55   1273.62 o 
  19   0   3    29664.87    29953.23    930.28 o 
  20   0   3    16513.13    15250.01    632.29 o 
  21   0   3      612.81      615.11    259.93 o 
  22   0   3     2144.87     1965.74    296.83 o 
  23   0   3    11757.83    11922.99    589.43 o 
  24   0   3     1361.59     1396.25    316.30 o 
   0   1   3     2826.67     2914.25    106.09 o 
   1   1   3    49194.07    52141.48    665.20 o 
   2   1   3    37554.01    37445.63    398.25 o 
   3   1   3   334272.09   367240.97   4931.39 o 
   4   1   3    58463.63    61917.09    663.15 o 
   5   1   3   290772.72   306090.19   4497.37 o 
   6   1   3     1118.00     1026.25     53.40 o 
   7   1   3     6183.41     5925.08    115.35 o 
   8   1   3     1283.41     1439.69     65.78 o 
   9   1   3    41248.19    41772.64    591.63 o 
  10   1   3    24573.17    23740.89    309.18 o 
  11   1   3    10619.64    10920.69    211.74 o 
  12   1   3    33909.54    32953.40    451.62 o 
  13   1   3       30.45      296.02     79.48 o 
  14   1   3     7345.95     7140.53    202.57 o 
  15   1   3     1722.83     1429.59    115.20 o 
  16   1   3      555.60      527.63    103.39 o 
  17   1   3     1110.65     1149.93    147.14 o 
  18   1   3     3123.54     3140.83    181.31 o 
  19   1   3    11771.14    11801.32    328.44 o 
  20   1   3     1522.42     1499.64    176.59 o 
  21   1   3     9244.46     9402.48    330.38 o 
  22   1   3    28187.81    27415.74    660.62 o 
  23   1   3     2767.02     2826.29    250.56 o 
  24   1   3    30425.89    30103.88    723.23 o 
   1   2   3       17.24      154.25     47.12 o 
   2   2   3      202.37      250.64     44.31 o 
   3   2   3      571.97      763.57     53.24 o 
   4   2   3     1536.71     1434.17     76.91 o 
   5   2   3    35038.32    34207.52    372.40 o 
   6   2   3     2887.61     2854.95     89.27 o 
   7   2   3   141527.03   144071.56   1406.52 o 
   8   2   3      883.51      836.51     74.20 o 
   9   2   3     5766.88     5906.26    145.15 o 
  10   2   3    16375.90    15678.81    284.76 o 
  11   2   3    63212.05    63541.40    806.98 o 
  12   2   3     6785.27     6704.42    188.13 o 
  13   2   3      668.42      606.81    101.70 o 
  14   2   3     3952.91     3734.39    159.27 o 
  15   2   3    25599.94    25713.84    447.12 o 
  16   2   3    70943.70    72618.34    970.33 o 
  17   2   3    10665.26    10503.35    281.57 o 
  18   2   3    40190.75    41101.13    723.93 o 
  19   2   3    23390.11    23607.68    518.91 o 
  20   2   3    13195.38    14407.35    399.86 o 
  21   2   3      452.95      253.82    183.63 o 
  22   2   3     1705.28     1670.93    309.72 o 
  23   2   3     9785.18    10512.62    394.88 o 
   0   3   3     1233.27     1284.13    151.22 o 
   1   3   3    20282.46    19603.87    353.93 o 
   2   3   3    15766.98    15442.33    273.61 o 
   3   3   3   145474.75   147067.95   1707.81 o 
   4   3   3    25566.18    25609.65    381.08 o 
   5   3   3   129103.60   129043.08   1383.95 o 
   6   3   3      495.82      508.97     81.20 o 
   7   3   3     3128.88     3118.34    185.67 o 
   8   3   3      638.45      689.72     95.05 o 
   9   3   3    21499.67    20882.98    354.54 o 
  10   3   3    12946.89    12674.84    267.46 o 
  11   3   3     6081.99     5983.46    191.06 o 
  12   3   3    18945.40    19040.65    363.42 o 
  13   3   3        7.26      267.12    138.18 o 
  14   3   3     4246.82     3980.15    191.75 o 
  15   3   3     1025.80      978.50    151.01 o 
  16   3   3      342.46      354.06    152.72 o 
  17   3   3      687.09      947.02    167.77 o 
  18   3   3     2075.41     2408.72    205.40 o 
  19   3   3     7555.61     7449.41    306.01 o 
  20   3   3     1026.37     1293.29    303.83 o 
   1   4   3       12.10      142.01    132.35 o 
   2   4   3      124.53      204.01    132.10 o 
   3   4   3      176.70      114.49    131.94 o 
   4   4   3      442.66      554.88    217.80 o 
   5   4   3    13622.52    13046.56    327.22 o 
   6   4   3     1047.53      977.25    135.27 o 
   7   4   3    57733.71    59314.25    880.85 o 
   8   4   3      363.30      384.52    140.06 o 
   9   4   3     2165.57     2283.52    169.70 o 
  10   4   3     6953.61     6815.12    247.81 o 
  11   4   3    29270.10    28786.65    554.01 o 
  12   4   3     3155.23     3283.09    204.34 o 
  13   4   3      299.85       31.23    163.14 o 
  14   4   3     1861.90     1953.07    210.91 o 
  15   4   3    12138.58    11924.56    385.89 o 
  16   4   3    36768.06    38116.36    769.89 o 
  17   4   3     5772.13     6021.00    313.32 o 
   0   5   3      391.18      125.67    491.77 o 
   1   5   3     6349.46     6283.43    345.95 o 
   2   5   3     5438.55     5260.68    393.87 o 
   3   5   3    52953.06    55885.15   1279.20 o 
   4   5   3     9243.73     9904.02    703.21 o 
   5   5   3    46512.03    48587.90   1050.76 o 
   6   5   3      161.51       41.76    309.71 o 
   7   5   3     1351.81     2360.42    312.70 o 
   8   5   3      226.69      153.60    259.07 o 
   9   5   3     8732.01     8810.98    426.29 o 
  10   5   3     5331.79     5484.52    377.57 o 
   0   0   4      617.05      149.44     65.29 o 
   1   0   4      493.64      719.97    138.47 o 
   2   0   4      748.78      673.99     64.44 o 
   3   0   4    36771.27    39280.51    567.80 o 
   4   0   4     1534.78     2056.16    292.34 o 
   5   0   4   356596.97   379078.69   5267.38 o 
   6   0   4     8013.22     8190.78    191.73 o 
   7   0   4     1634.98     1931.98    100.97 o 
   8   0   4    17301.25    17740.94    502.88 o 
   9   0   4    12064.50    11672.02    257.63 o 
  10   0   4    27020.53    27629.16    479.37 o 
  11   0   4     4238.55     4343.45    174.16 o 
  12   0   4     6436.16     6128.53    187.95 o 
  13   0   4   142648.53   145171.83   2055.55 o 
  14   0   4      381.96      318.32    123.71 o 
  15   0   4     2584.89     2803.86    237.93 o 
  16   0   4    46858.35    46322.40   1021.94 o 
  17   0   4    15566.99    14970.14    484.98 o 
  18   0   4    33007.20    31953.27    803.73 o 
  19   0   4     6305.03     5994.95    389.78 o 
  20   0   4     1273.08     1508.62    271.45 o 
  21   0   4    39795.25    37157.30   1104.03 o 
  22   0   4    18586.63    17663.98    712.94 o 
  23   0   4        0.52      551.27    283.57 o 
  24   0   4    10662.48    10579.66    568.34 o 
   1   1   4   777244.88   916702.75  18312.56 o 
   2   1   4    10165.29     9644.25    146.21 o 
   3   1   4     2348.94     2357.66     63.06 o 
   4   1   4     2873.46     2703.06     72.46 o 
   5   1   4      273.36      590.97     88.64 o 
   6   1   4     1759.27     1716.35     66.50 o 
   7   1   4    79034.83    81459.20    800.35 o 
   8   1   4     2827.08     2595.59     94.41 o 
   9   1   4     7690.01     7183.00    142.63 o 
  10   1   4     7834.13     7399.97    154.66 o 
  11   1   4    18380.26    18378.16    298.02 o 
  12   1   4    25082.24    25037.27    375.69 o 
  13   1   4     8812.63     8636.56    329.52 o 
  14   1   4      253.41      594.09    125.20 o 
  15   1   4     4897.83     4977.13    169.90 o 
  16   1   4      982.80      948.48    119.00 o 
  17   1   4    29439.29    29819.43    551.58 o 
  18   1   4      211.92       74.07    128.40 o 
  19   1   4      483.35      575.19    146.89 o 
  20   1   4    13669.30    13156.09    380.11 o 
  21   1   4    11362.11    11255.41    408.76 o 
  22   1   4     5393.10     5806.88    303.83 o 
  23   1   4     3846.77     4114.31    280.08 o 
  24   1   4     3874.64     3648.90    283.75 o 
   0   2   4      371.19      295.18     91.74 o 
   1   2   4      195.44      278.40     96.97 o 
   2   2   4      451.27      363.99     62.33 o 
   3   2   4    23398.03    23194.51    301.65 o 
   4   2   4      977.29     1062.38     59.65 o 
   5   2   4   225258.91   234700.25   2210.74 o 
   6   2   4     5134.83     4914.37    105.31 o 
   7   2   4     1151.86     1547.05    114.74 o 
   8   2   4    11680.03    11419.57    191.73 o 
   9   2   4     8289.24     8029.83    175.29 o 
  10   2   4    18821.77    18901.56    303.17 o 
  11   2   4     3063.24     2908.15    128.21 o 
  12   2   4     4595.97     4176.50    187.26 o 
  13   2   4   104331.95   104188.71   1686.98 o 
  14   2   4      252.09      310.95    117.12 o 
  15   2   4     1963.96     2127.16    189.90 o 
  16   2   4    35906.89    36663.67    614.15 o 
  17   2   4    12075.65    11816.48    298.35 o 
  18   2   4    25861.82    25601.73    507.01 o 
  19   2   4     5033.89     4496.32    236.34 o 
  20   2   4      981.94     1188.88    203.90 o 
  21   2   4    32154.98    32483.05    692.44 o 
  22   2   4    15203.16    15325.08    431.44 o 
   1   3   4   337069.78   345275.03   5348.69 o 
   2   3   4     4494.43     4209.50    135.48 o 
   3   3   4      914.14     1152.03     96.35 o 
   4   3   4     1244.40     1005.90     89.12 o 
   5   3   4      101.17      131.41     95.25 o 
   6   3   4      818.16      786.38    101.61 o 
   7   3   4    37548.13    37716.82    585.27 o 
   8   3   4     1385.45     1464.64    116.73 o 
   9   3   4     4296.37     4211.45    170.31 o 
  10   3   4     4105.78     4077.24    180.41 o 
  11   3   4     9815.75    10115.33    274.70 o 
  12   3   4    14007.10    13620.56    330.55 o 
  13   3   4     4688.86     4389.18    204.13 o 
  14   3   4      122.00      204.25    138.53 o 
  15   3   4     3278.57     3280.75    198.25 o 
  16   3   4      558.19      393.05    157.26 o 
  17   3   4    19054.32    18688.94    453.15 o 
  18   3   4      124.00      176.52    185.32 o 
  19   3   4      348.21      552.05    208.36 o 
  20   3   4     9094.60     9155.44    402.57 o 
   0   4   4      142.87      -80.20    185.69 o 
   1   4   4       63.57      -38.28    134.82 o 
   2   4   4      199.53      109.91    135.72 o 
   3   4   4     9880.34    10279.73    321.22 o 
   4   4   4      396.03      175.51    198.54 o 
   5   4   4    92912.50    93114.21   1329.27 o 
   6   4   4     2184.28     2382.49    169.30 o 
   7   4   4      654.81      889.05    152.36 o 
   8   4   4     5070.13     5280.44    228.38 o 
   9   4   4     3379.35     3480.24    203.88 o 
  10   4   4     8489.05     8492.13    294.63 o 
  11   4   4     1403.53     1682.59    180.16 o 
  12   4   4     2062.68     2302.16    270.52 o 
  13   4   4    50080.50    50439.75    892.84 o 
  14   4   4       93.25      -78.42    184.66 o 
  15   4   4     1042.23     1113.34    211.70 o 
  16   4   4    18605.39    18271.79    497.21 o 
   1   5   4   122122.72   133565.47   2891.85 o 
   2   5   4     1660.36     2316.25    398.25 o 
   3   5   4      353.98       51.27    302.33 o 
   4   5   4      436.14      759.96    316.90 o 
   5   5   4       46.04      134.08    310.00 o 
   6   5   4      280.20      296.46    274.18 o 
   7   5   4    13443.37    14077.25    561.35 o 
   8   5   4      498.42      652.85    262.89 o 
   9   5   4     1879.94     1884.81    297.80 o 
  10   5   4     1619.71     1686.02    302.66 o 
   1   0   5     3200.27     3181.28    193.41 o 
   2   0   5     6876.20     6921.26    168.20 o 
   3   0   5    97122.78   103770.56   1483.22 o 
   4   0   5    18761.10    18750.82    324.14 o 
   5   0   5   106957.09   109481.92   1469.91 o 
   6   0   5    15168.30    15191.98    544.64 o 
   7   0   5   182928.11   188813.48   2480.66 o 
   8   0   5    42857.26    43172.93    672.07 o 
   9   0   5    60979.13    63147.95    933.54 o 
  10   0   5     2417.51     2540.73    137.11 o 
  11   0   5     7685.90     7823.25    310.55 o 
  12   0   5    98213.61    97455.54   1391.39 o 
  13   0   5     2505.21     2353.86    138.58 o 
  14   0   5     6191.92     5933.04    255.61 o 
  15   0   5    28622.34    28182.61    627.41 o 
  16   0   5     7214.24     6986.42    320.19 o 
  17   0   5    14831.04    14555.31    600.52 o 
  18   0   5    60903.13    58522.76   1252.77 o 
  19   0   5     8029.69     7610.24    437.92 o 
  20   0   5    12348.97    12126.54    559.66 o 
  21   0   5       63.68       47.16    247.44 o 
  22   0   5     2819.29     2359.88    312.31 o 
  23   0   5     4589.20     4307.21    385.87 o 
  24   0   5       20.62      -98.92    288.12 o 
   0   1   5    19733.96    20173.39    479.18 o 
   1   1   5      255.29      567.63    124.74 o 
   2   1   5     4485.76     4481.15     97.21 o 
   3   1   5    37155.55    37279.23    406.77 o 
   4   1   5        0.36       16.98     46.15 o 
   5   1   5    16168.25    16153.32    222.15 o 
   6   1   5     1261.78     1274.49     66.50 o 
   7   1   5    76860.17    78665.80    787.16 o 
   8   1   5     9470.29     9446.08    168.58 o 
   9   1   5     6306.91     6156.86    133.96 o 
  10   1   5        0.18      114.93     69.50 o 
  11   1   5   226648.91   229166.11   2651.76 o 
  12   1   5    10771.27    10160.02    236.32 o 
  13   1   5    24197.78    23805.83    373.30 o 
  14   1   5    33429.52    32924.52    477.67 o 
  15   1   5        8.05       62.71     97.03 o 
  16   1   5       48.40      204.15    103.31 o 
  17   1   5     1839.15     1671.68    150.25 o 
  18   1   5    34529.35    34325.20    616.29 o 
  19   1   5    21972.53    21408.69    496.38 o 
  20   1   5    18278.72    17483.81    449.15 o 
  21   1   5      393.26      432.43    171.05 o 
  22   1   5      404.16      406.52    202.04 o 
  23   1   5     1190.37     1333.11    232.28 o 
   1   2   5     1738.89     1888.71    134.74 o 
   2   2   5     4047.13     3779.43    116.87 o 
   3   2   5    61660.15    62628.98    769.99 o 
   4   2   5    12229.46    11746.33    180.53 o 
   5   2   5    69017.52    69446.84    854.25 o 
   6   2   5     9798.64     9268.92    159.87 o 
   7   2   5   121765.66   122940.45   2083.95 o 
   8   2   5    29138.45    29331.54    417.25 o 
   9   2   5    42916.78    43382.71    571.89 o 
  10   2   5     1717.29     1614.83    103.71 o 
  11   2   5     5709.77     5573.79    179.74 o 
  12   2   5    71271.92    70499.65    936.59 o 
  13   2   5     1770.16     1767.39    123.66 o 
  14   2   5     4764.10     4572.16    179.95 o 
  15   2   5    21532.84    21595.14    405.10 o 
  16   2   5     5617.41     5964.60    210.18 o 
  17   2   5    11556.27    11505.69    296.88 o 
  18   2   5    48119.57    48491.20    739.67 o 
  19   2   5     6397.68     6526.80    272.16 o 
  20   2   5     9986.67    10483.28    347.49 o 
  21   2   5       62.38     -181.30    181.30 o 
  22   2   5     2273.40     2247.76    249.95 o 
   0   3   5     9250.36     9666.91    339.80 o 
   1   3   5       97.37       88.63     94.94 o 
   2   3   5     2079.95     2064.89    112.58 o 
   3   3   5    16483.19    16368.64    317.94 o 
   4   3   5        0.31        6.46     90.28 o 
   5   3   5     7517.77     7464.50    298.64 o 
   6   3   5      600.65      515.27    113.99 o 
   7   3   5    38758.34    38146.40    595.52 o 
   8   3   5     4969.94     5018.38    180.63 o 
   9   3   5     3714.82     3583.67    163.57 o 
  10   3   5        0.25       26.48    115.58 o 
  11   3   5   127542.64   127824.77   1663.79 o 
  12   3   5     6215.14     5543.83    228.40 o 
  13   3   5    13449.39    13216.07    355.34 o 
  14   3   5    19696.88    19632.48    487.97 o 
  15   3   5        6.74      200.38    164.91 o 
  16   3   5       42.19      201.37    167.12 o 
  17   3   5     1155.32     1080.41    179.42 o 
  18   3   5    22281.36    22585.70    536.52 o 
  19   3   5    14165.80    14646.66    428.20 o 
  20   3   5    12075.38    12466.02    438.98 o 
   1   4   5      509.76      409.66    166.54 o 
   2   4   5     1400.35     1532.23    210.35 o 
   3   4   5    25345.28    25412.13    527.61 o 
   4   4   5     5255.57     5126.27    211.60 o 
   5   4   5    29008.69    28878.38    553.63 o 
   6   4   5     3672.95     3395.76    195.00 o 
   7   4   5    50456.22    51378.59    845.21 o 
   8   4   5    12250.27    11668.43    334.17 o 
   9   4   5    20213.27    20809.71    500.75 o 
  10   4   5      815.34      631.07    169.89 o 
  11   4   5     2902.56     3055.91    211.14 o 
  12   4   5    33590.91    35018.87    690.25 o 
  13   4   5      812.39      694.25    190.84 o 
  14   4   5     2520.13     2349.90    244.54 o 
  15   4   5    10833.95    11169.05    405.63 o 
  16   4   5     2996.35     3255.12    331.85 o 
   0   5   5     3691.72     4987.09    573.38 o 
   1   5   5       33.29      664.69    309.66 o 
   2   5   5      795.48     1080.68    456.83 o 
   3   5   5     5958.33     6951.76    521.13 o 
   4   5   5        0.19      638.68    352.32 o 
   5   5   5     2797.82     3567.14    433.01 o 
   6   5   5      207.93      409.47    317.57 o 
   7   5   5    15149.67    17364.72    701.93 o 
   8   5   5     2017.50     1901.11    330.04 o 
   9   5   5     1827.00     1954.57    339.61 o 
   0   0   6   108893.64   116156.20   2557.14 o 
   1   0   6   134938.48   144065.59   2830.81 o 
   2   0   6   174877.53   184594.19   2578.08 o 
   3   0   6    39619.40    39702.98    645.82 o 
   4   0   6    13760.32    13294.25    261.61 o 
   5   0   6    73140.18    74107.07   1041.59 o 
   6   0   6    18106.05    17658.44    333.24 o 
   7   0   6     9523.03     9530.57    230.48 o 
   8   0   6    23158.58    23337.43    424.84 o 
   9   0   6     9796.45     9769.51    246.33 o 
  10   0   6      256.92      209.40    129.64 o 
  11   0   6    97847.20    98685.54   1409.09 o 
  12   0   6    21602.43    21399.16    425.93 o 
  13   0   6    17502.75    16525.95    363.48 o 
  14   0   6    27048.22    26317.75    555.29 o 
  15   0   6      757.74      667.49    158.35 o 
  16   0   6     2077.01     2103.85    230.16 o 
  17   0   6     8484.95     8551.30    362.62 o 
  18   0   6     2999.15     3027.25    244.31 o 
  19   0   6       71.45       97.88    220.68 o 
  20   0   6     2725.90     2585.04    403.04 o 
  21   0   6    13352.54    13013.39    589.80 o 
  22   0   6      899.12      859.17    416.53 o 
  23   0   6     7600.16     7917.98    489.65 o 
   1   1   6    11487.20    11528.66    193.93 o 
   2   1   6     4873.86     4597.65    133.22 o 
   3   1   6     2750.91     2776.19    183.87 o 
   4   1   6      394.88      413.87     51.89 o 
   5   1   6    19488.04    20071.81    268.25 o 
   6   1   6    56151.44    56792.20    595.20 o 
   7   1   6     9407.20     9449.40    166.96 o 
   8   1   6    89347.31    89440.17    902.09 o 
   9   1   6      123.00      250.37     68.53 o 
  10   1   6     1621.16     1597.36     87.66 o 
  11   1   6    21119.17    20480.18    319.84 o 
  12   1   6    31904.55    32560.41    499.00 o 
  13   1   6     2864.05     2739.41    158.27 o 
  14   1   6    57757.23    57524.21    736.27 o 
  15   1   6     1590.74     1689.81    125.20 o 
  16   1   6    22220.59    21672.91    397.87 o 
  17   1   6    38720.43    37849.92    654.16 o 
  18   1   6     2752.78     2978.68    233.94 o 
  19   1   6    27275.03    26633.79    570.48 o 
  20   1   6     4351.71     4539.22    243.00 o 
  21   1   6     3716.29     3571.77    242.91 o 
  22   1   6    22580.96    22231.92    581.98 o 
  23   1   6     9405.01     9332.19    387.31 o 
   0   2   6    68436.52    68939.67   1355.68 o 
   1   2   6    85181.39    86501.00    993.69 o 
   2   2   6   112274.82   115378.84   1354.86 o 
   3   2   6    26024.41    25235.82    382.85 o 
   4   2   6     8806.87     8344.17    239.55 o 
   5   2   6    47915.40    48659.59    560.45 o 
   6   2   6    12280.50    11987.32    203.19 o 
   7   2   6     6595.95     6353.15    144.05 o 
   8   2   6    16347.72    16307.90    253.19 o 
   9   2   6     6869.33     6967.00    162.42 o 
  10   2   6      222.39      292.61     93.78 o 
  11   2   6    70618.14    70760.95    893.36 o 
  12   2   6    16122.37    15415.73    306.59 o 
  13   2   6    12802.52    12491.77    279.75 o 
  14   2   6    20636.19    20569.90    386.36 o 
  15   2   6      574.16      699.16    124.94 o 
  16   2   6     1631.50     1482.80    141.91 o 
  17   2   6     6827.18     6920.93    274.45 o 
  18   2   6     2449.69     2543.19    174.18 o 
  19   2   6       68.81      124.72    166.74 o 
  20   2   6     2206.41     2757.67    223.43 o 
  21   2   6    10760.73    10516.60    390.68 o 
  22   2   6      745.94      638.08    248.04 o 
   1   3   6     5255.90     5176.66    162.87 o 
   2   3   6     2110.92     2105.34    120.88 o 
   3   3   6     1318.79     1458.87    114.22 o 
   4   3   6      143.50      166.59     93.44 o 
   5   3   6     9860.92     9333.46    237.77 o 
   6   3   6    28375.90    27794.13    449.11 o 
   7   3   6     5015.67     4961.67    178.68 o 
   8   3   6    47972.69    47415.36    809.99 o 
   9   3   6       40.54      129.80    151.03 o 
  10   3   6      736.85     1011.80    147.30 o 
  11   3   6    12121.33    11849.83    413.77 o 
  12   3   6    18487.87    18529.14    429.73 o 
  13   3   6     1575.07     1567.74    163.07 o 
  14   3   6    34386.05    34341.04    662.85 o 
  15   3   6     1128.93     1106.64    165.49 o 
  16   3   6    13641.18    13422.07    389.89 o 
  17   3   6    24799.32    24269.08    557.94 o 
  18   3   6     1803.40     1517.49    210.48 o 
  19   3   6    17615.92    18334.98    490.65 o 
   0   4   6    26408.32    26737.24    920.13 o 
   1   4   6    33185.09    33257.90    690.78 o 
   2   4   6    45673.11    47190.20    890.41 o 
   3   4   6    11024.77    10615.83    318.91 o 
   4   4   6     3334.89     3417.61    216.52 o 
   5   4   6    19081.16    19370.75    690.38 o 
   6   4   6     4930.44     4948.40    252.80 o 
   7   4   6     2783.72     2881.59    234.76 o 
   8   4   6     7392.08     7114.96    306.50 o 
   9   4   6     3105.09     3238.73    232.49 o 
  10   4   6      131.12      -13.82    183.45 o 
  11   4   6    33064.80    32968.53    746.01 o 
  12   4   6     8144.07     8002.49    321.68 o 
  13   4   6     6161.03     6454.43    303.92 o 
  14   4   6    10598.15    10437.97    381.20 o 
  15   4   6      329.77      411.43    218.15 o 
   1   5   6     1912.53     2638.64    339.51 o 
   2   5   6      682.08     1506.77    350.32 o 
   3   5   6      500.94       13.89    340.50 o 
   4   5   6       27.38       89.95    286.71 o 
   5   5   6     3940.18     4641.15    463.97 o 
   6   5   6    11264.49    12111.46    475.82 o 
   7   5   6     2051.17     1801.61    293.75 o 
   8   5   6    20114.63    19548.29    646.88 o 
   1   0   7    26579.90    28004.86    558.11 o 
   2   0   7    92284.86    93389.73   1499.67 o 
   3   0   7        4.69       56.26     72.44 o 
   4   0   7    30390.58    30466.63    497.78 o 
   5   0   7    53230.14    52935.52    787.44 o 
   6   0   7   157199.22   156689.11   2090.67 o 
   7   0   7    29011.27    28860.03    497.49 o 
   8   0   7        1.16      137.70    106.31 o 
   9   0   7      776.39      928.44    104.96 o 
  10   0   7    12528.72    12074.16    292.97 o 
  11   0   7    58794.60    58796.02   1072.49 o 
  12   0   7     1588.96     1493.13    133.78 o 
  13   0   7     3833.25     4436.27    184.57 o 
  14   0   7     3305.61     3629.37    199.38 o 
  15   0   7    13839.38    14535.38    468.31 o 
  16   0   7     1499.01     1852.02    502.24 o 
  17   0   7     1115.35     1209.83    198.77 o 
  18   0   7     3909.04     4063.97    278.98 o 
  19   0   7      830.77      653.87    247.23 o 
  20   0   7    17321.59    16277.97    650.46 o 
  21   0   7    11039.69    10403.81    527.47 o 
  22   0   7       19.38       37.23    269.87 o 
  23   0   7    25020.81    24347.48    867.68 o 
   0   1   7      523.79     1082.45    246.05 o 
   1   1   7     2963.19     2783.42    161.51 o 
   2   1   7    19492.71    18981.41    300.69 o 
   3   1   7     3444.23     3177.91     93.04 o 
   4   1   7       92.15      300.68     61.45 o 
   5   1   7    20495.54    20111.41    272.49 o 
   6   1   7    36261.98    37456.17    429.82 o 
   7   1   7      377.48      444.58     69.69 o 
   8   1   7   185395.05   193413.11   1874.08 o 
   9   1   7    18739.35    19201.56    281.69 o 
  10   1   7    49536.13    49021.62    596.20 o 
  11   1   7    14836.57    14906.18    257.48 o 
  12   1   7     1167.17     1294.92    101.81 o 
  13   1   7     4932.80     4946.87    230.09 o 
  14   1   7    34871.63    35019.71    510.77 o 
  15   1   7     4655.53     4338.48    207.62 o 
  16   1   7    13923.00    13976.82    309.43 o 
  17   1   7    95752.91    93699.88   1306.65 o 
  18   1   7     1825.98     2026.91    167.31 o 
  19   1   7     2301.88     2244.73    190.86 o 
  20   1   7      145.42      104.79    162.89 o 
  21   1   7    25730.05    25680.15    604.03 o 
  22   1   7     5713.23     5729.16    296.36 o 
  23   1   7     8134.26     7917.88    382.67 o 
   1   2   7    17468.09    17219.85    283.15 o 
   2   2   7    61231.80    61301.72    751.99 o 
   3   2   7        2.96      246.73     83.18 o 
   4   2   7    21098.30    21151.70    336.26 o 
   5   2   7    36135.70    35734.41    497.97 o 
   6   2   7   107318.94   107804.69   1358.31 o 
   7   2   7    20009.57    19932.93    335.70 o 
   8   2   7        1.01       38.20     88.44 o 
   9   2   7      528.92      584.22    139.91 o 
  10   2   7     9173.33     8717.98    236.13 o 
  11   2   7    43071.49    42930.68    601.09 o 
  12   2   7     1110.19     1286.08    122.88 o 
  13   2   7     2955.12     3017.78    164.69 o 
  14   2   7     2459.33     2561.41    189.13 o 
  15   2   7    10657.24    10562.17    301.83 o 
  16   2   7     1173.30      859.83    148.57 o 
  17   2   7      847.16      770.80    158.53 o 
  18   2   7     3124.11     3157.14    203.81 o 
  19   2   7      669.97      730.16    197.84 o 
  20   2   7    14076.47    14474.23    476.83 o 
  21   2   7     9076.26     9542.41    445.09 o 
   0   3   7      317.38      857.20    197.22 o 
   1   3   7     1470.69     1527.88    139.05 o 
   2   3   7     9273.35     8965.36    249.72 o 
   3   3   7     1529.74     1438.20    128.23 o 
   4   3   7       50.81      143.16    158.99 o 
   5   3   7    10184.55    10060.94    247.56 o 
   6   3   7    18732.81    18564.13    356.91 o 
   7   3   7      177.41      -27.96    104.84 o 
   8   3   7    98958.12    96327.62   1365.51 o 
   9   3   7    10269.24     9926.30    294.34 o 
  10   3   7    28160.04    27185.65    540.68 o 
  11   3   7     8308.18     8659.47    394.54 o 
  12   3   7      592.95      643.80    148.05 o 
  13   3   7     3027.01     3113.85    200.76 o 
  14   3   7    20564.80    20312.77    480.59 o 
  15   3   7     3026.57     3022.78    228.84 o 
  16   3   7     9081.99     8752.40    321.07 o 
  17   3   7    61395.36    61982.08   1056.12 o 
  18   3   7     1125.90     1629.92    218.44 o 
  19   3   7     1592.49     1514.73    228.02 o 
   1   4   7     7523.64     7839.02    334.10 o 
   2   4   7    27382.51    27832.87    625.58 o 
   3   4   7        5.16      -51.63    187.03 o 
   4   4   7     9407.28     9648.65    318.70 o 
   5   4   7    15671.76    15510.97    484.64 o 
   6   4   7    47100.09    47236.27   1146.01 o 
   7   4   7     8813.57     8807.34    314.28 o 
   8   4   7        3.43       29.12    167.50 o 
   9   4   7      189.89     -121.48    171.55 o 
  10   4   7     4347.01     4387.83    252.54 o 
  11   4   7    20686.60    20105.46    523.01 o 
  12   4   7      485.15      680.78    203.18 o 
  13   4   7     1603.52     1374.70    223.59 o 
  14   4   7     1224.93     1506.03    237.64 o 
  15   4   7     5666.00     5645.45    316.72 o 
   0   5   7      199.19      526.63    522.01 o 
   1   5   7      606.55      831.49    354.76 o 
   2   5   7     3416.15     3583.91    412.90 o 
   3   5   7      461.12      126.27    341.33 o 
   4   5   7       29.85      462.93    304.62 o 
   5   5   7     3879.42     4697.70    397.23 o 
   6   5   7     7567.19     7575.53    451.83 o 
   7   5   7       54.06      -58.89    289.46 o 
   0   0   8   393324.81   405022.75  10544.55 o 
   1   0   8     3008.11     2907.31    137.79 o 
   2   0   8   127825.63   133196.36   1924.34 o 
   3   0   8     8812.82     8566.76    220.95 o 
   4   0   8     6651.89     6389.09    232.98 o 
   5   0   8     3564.66     3354.96    151.26 o 
   6   0   8      469.49      550.91    159.57 o 
   7   0   8     1898.46     2023.85    125.64 o 
   8   0   8    78635.06    77754.12   1136.59 o 
   9   0   8     1154.82     1205.42    119.62 o 
  10   0   8     3327.84     3543.17    187.61 o 
  11   0   8       25.07      223.80    113.87 o 
  12   0   8     1856.26     1741.68    140.57 o 
  13   0   8    38408.75    38294.61    674.59 o 
  14   0   8    23205.30    23012.90    521.57 o 
  15   0   8     7945.22     7044.66    338.25 o 
  16   0   8    35045.27    35755.38    859.73 o 
  17   0   8    13276.66    13753.00    475.83 o 
  18   0   8     3909.69     3831.16    275.72 o 
  19   0   8       36.34     -174.61    191.96 o 
  20   0   8       68.77      500.87    246.59 o 
  21   0   8    72427.10    71303.55   1745.95 o 
  22   0   8    16586.04    16387.63    685.20 o 
  23   0   8     8293.19     9411.86    594.27 o 
   1   1   8     3284.56     2993.29    131.63 o 
   2   1   8     2516.02     2243.95     96.93 o 
   3   1   8     1456.75     1447.75     77.50 o 
   4   1   8   189320.48   194324.02   2200.47 o 
   5   1   8     3105.09     3171.16    108.83 o 
   6   1   8      365.19      833.29    121.21 o 
   7   1   8    57766.23    59556.50    645.29 o 
   8   1   8    11033.53    10341.47    199.55 o 
   9   1   8    11784.01    11743.92    212.61 o 
  10   1   8     4765.39     4501.01    140.11 o 
  11   1   8      179.70      322.12     84.86 o 
  12   1   8    48476.06    49320.36    646.24 o 
  13   1   8       20.91      120.22     96.96 o 
  14   1   8     6211.81     6114.88    189.14 o 
  15   1   8    45235.98    45503.48    647.28 o 
  16   1   8     4106.24     4294.04    182.68 o 
  17   1   8        0.69      189.23    203.71 o 
  18   1   8     5882.41     5832.24    246.72 o 
  19   1   8    11744.64    11292.49    368.45 o 
  20   1   8    21908.83    21913.82    539.89 o 
  21   1   8     7977.03     7573.22    324.04 o 
  22   1   8     7133.32     7487.67    351.77 o 
   0   2   8   266052.88   278848.53   5229.97 o 
   1   2   8     2040.87     1820.23    132.91 o 
   2   2   8    87046.65    86246.38   1136.18 o 
   3   2   8     6150.83     5312.09    165.96 o 
   4   2   8     4480.96     4261.57    145.12 o 
   5   2   8     2466.33     2498.46    130.06 o 
   6   2   8      301.72      526.06     97.09 o 
   7   2   8     1345.01     1373.11    107.72 o 
   8   2   8    55570.22    54545.88    722.58 o 
   9   2   8      817.17     1027.54    111.03 o 
  10   2   8     2490.29     2808.06    165.43 o 
  11   2   8       15.44      136.01    109.56 o 
  12   2   8     1372.99     1290.31    142.95 o 
  13   2   8    29363.66    29215.99    563.79 o 
  14   2   8    17450.71    17623.02    417.78 o 
  15   2   8     6139.06     6017.84    244.16 o 
  16   2   8    28063.67    28068.12    576.99 o 
  17   2   8    10453.38    10645.11    335.21 o 
  18   2   8     3215.91     3301.39    236.16 o 
  19   2   8       39.61     -136.44    195.29 o 
  20   2   8       59.10       56.67    209.90 o 
  21   2   8    59431.64    61321.79   1208.67 o 
   1   3   8     1742.21     1513.40    147.38 o 
   2   3   8     1514.56     1653.83    143.50 o 
   3   3   8      718.35      972.95    131.33 o 
   4   3   8   100672.13    98465.78   1644.49 o 
   5   3   8     1747.98     1669.36    141.46 o 
   6   3   8      297.09      770.51    242.16 o 
   7   3   8    31729.11    31228.19    542.29 o 
   8   3   8     5979.06     6039.65    244.06 o 
   9   3   8     6528.69     6515.86    254.31 o 
  10   3   8     2689.59     2546.96    185.32 o 
  11   3   8      147.27      241.63    150.61 o 
  12   3   8    28572.16    29124.18    622.94 o 
  13   3   8       21.64     -154.37    154.37 o 
  14   3   8     3791.82     3883.86    234.07 o 
  15   3   8    28648.86    29567.99    654.41 o 
  16   3   8     2611.58     2462.15    301.68 o 
  17   3   8        1.62     -190.35    190.35 o 
  18   3   8     3804.73     3669.65    269.60 o 
   0   4   8   114199.13   110586.82   2770.63 o 
   1   4   8      899.51     1284.99    216.90 o 
   2   4   8    37114.17    37253.24    852.90 o 
   3   4   8     2761.66     3149.11    238.04 o 
   4   4   8     1934.39     2096.39    206.97 o 
   5   4   8     1135.21     1389.87    211.33 o 
   6   4   8       96.77        0.99    165.68 o 
   7   4   8      630.43      825.88    180.21 o 
   8   4   8    24768.74    23556.53    559.74 o 
   9   4   8      351.28       76.91    184.86 o 
  10   4   8     1245.22     1170.86    209.54 o 
  11   4   8        4.96      -76.34    194.93 o 
  12   4   8      682.23      478.61    209.33 o 
  13   4   8    15023.14    15281.35    473.27 o 
  14   4   8     8577.46     8706.92    366.78 o 
   1   5   8      737.74     1557.57    391.87 o 
   2   5   8      743.72      328.98    371.33 o 
   3   5   8      262.78      381.90    363.25 o 
   4   5   8    41572.05    45756.62   1183.20 o 
   5   5   8      792.90      342.23    452.93 o 
   1   0   9    18132.15    17007.30    444.65 o 
   2   0   9    22716.82    23176.54    442.28 o 
   3   0   9      875.67      834.42    107.84 o 
   4   0   9    37994.31    38008.78    853.69 o 
   5   0   9        4.47       44.63     89.46 o 
   6   0   9    17833.28    17072.85    351.75 o 
   7   0   9      984.14      885.31    111.45 o 
   8   0   9    24617.98    24239.09    461.12 o 
   9   0   9    14581.05    14075.89    430.20 o 
  10   0   9    53199.57    53149.77    851.78 o 
  11   0   9     4733.98     4433.59    191.72 o 
  12   0   9    61244.34    62494.95    986.18 o 
  13   0   9    26546.94    26715.15    527.37 o 
  14   0   9    53215.00    54308.90   1057.75 o 
  15   0   9    12707.18    13214.40    453.24 o 
  16   0   9     6170.92     6416.88    326.43 o 
  17   0   9    23796.85    24258.90    733.76 o 
  18   0   9      710.41      914.01    216.59 o 
  19   0   9     3427.98     3622.27    299.25 o 
  20   0   9     9314.96     9088.02    547.24 o 
  21   0   9     1416.98     1202.76    322.94 o 
  22   0   9    12349.26    11516.68    647.31 o 
   0   1   9   110136.51   106508.92   3314.09 o 
   1   1   9    17966.44    17312.92    330.75 o 
   2   1   9   144985.63   146730.72   1733.32 o 
   3   1   9    15541.74    15008.47    250.62 o 
   4   1   9     1277.98     1419.04    127.99 o 
   5   1   9     9664.96     9306.96    185.90 o 
   6   1   9   234385.09   242650.91   2345.43 o 
   7   1   9     8499.67     8673.80    181.74 o 
   8   1   9    12368.05    12527.98    228.78 o 
   9   1   9     4369.96     4528.74    140.11 o 
  10   1   9    10248.26    10170.94    218.92 o 
  11   1   9    15639.48    15682.55    279.86 o 
  12   1   9     1248.08     1368.99    127.55 o 
  13   1   9    29224.97    29720.69    469.61 o 
  14   1   9     8545.22     8766.33    229.43 o 
  15   1   9     2860.30     2940.87    150.07 o 
  16   1   9    38156.66    38515.37    657.45 o 
  17   1   9     5638.35     5341.44    249.39 o 
  18   1   9     6903.02     7087.75    292.15 o 
  19   1   9    20538.90    20496.09    512.89 o 
  20   1   9      190.51      382.86    183.08 o 
  21   1   9     4854.17     5480.79    320.14 o 
  22   1   9      124.06      -61.58    206.19 o 
   1   2   9    12784.91    12754.58    409.12 o 
   2   2   9    15689.81    14530.85    344.51 o 
   3   2   9      619.79      525.33    136.82 o 
   4   2   9    26462.01    25708.30    512.91 o 
   5   2   9        2.49      112.44    124.57 o 
   6   2   9    12696.08    12269.07    292.38 o 
   7   2   9      706.06      601.86    130.73 o 
   8   2   9    18042.97    17774.89    343.24 o 
   9   2   9    10883.48    11073.24    270.37 o 
  10   2   9    40661.73    42235.50    671.78 o 
  11   2   9     3598.33     3458.73    171.19 o 
  12   2   9    47154.18    47053.64    792.26 o 
  13   2   9    20404.99    20363.86    481.82 o 
  14   2   9    41206.94    41066.43    735.80 o 
  15   2   9    10098.18     9970.84    314.66 o 
  16   2   9     4798.14     4724.48    236.50 o 
  17   2   9    19123.26    19326.48    471.00 o 
  18   2   9      577.96      858.49    203.65 o 
  19   2   9     2746.80     2859.31    261.13 o 
  20   2   9     7528.94     7918.43    370.44 o 
   0   3   9    56124.43    54771.66   1310.32 o 
   1   3   9     9188.51     9609.47    301.60 o 
   2   3   9    77588.54    77577.40   1232.52 o 
   3   3   9     8547.45     8009.60    283.44 o 
   4   3   9      885.11      490.69    132.77 o 
   5   3   9     4943.84     4809.51    199.55 o 
   6   3   9   128295.46   124613.66   1635.78 o 
   7   3   9     4790.82     4689.21    205.46 o 
   8   3   9     7495.96     7614.92    280.69 o 
   9   3   9     2466.03     2453.37    188.67 o 
  10   3   9     6507.86     6320.73    265.64 o 
  11   3   9     9115.84     9370.35    323.65 o 
  12   3   9      731.24      692.03    169.51 o 
  13   3   9    17990.48    17763.54    472.01 o 
  14   3   9     5243.61     5137.15    264.15 o 
  15   3   9     1882.50     1772.79    210.19 o 
  16   3   9    24579.61    24403.79    600.22 o 
  17   3   9     3703.68     3711.67    263.94 o 
  18   3   9     4566.65     4456.36    305.01 o 
   1   4   9     5933.13     5476.42    358.62 o 
   2   4   9     7047.28     6805.23    347.69 o 
   3   4   9      285.66      248.21    206.82 o 
   4   4   9    11843.62    11691.22    430.56 o 
   5   4   9        0.28      -58.71    205.86 o 
   6   4   9     5723.31     5402.87    287.75 o 
   7   4   9      313.66      203.44    179.75 o 
   8   4   9     8718.63     8790.14    337.27 o 
   9   4   9     5431.58     5337.10    345.47 o 
  10   4   9    21317.62    20848.70    556.39 o 
  11   4   9     1857.77     2073.44    236.28 o 
  12   4   9    24621.78    23734.45    606.43 o 
  13   4   9    10605.34    10440.92    399.75 o 
   0   5   9    21499.08    23412.76   1292.17 o 
   1   5   9     3513.58     4193.55    471.17 o 
   2   5   9    32118.43    34502.60   1335.43 o 
   0   0  10    29800.46    26229.40   1071.33 o 
   1   0  10     5472.91     5069.34    185.54 o 
   2   0  10    13331.40    12809.92    296.74 o 
   3   0  10    14345.41    14424.61    369.86 o 
   4   0  10        6.89       66.58    102.97 o 
   5   0  10      412.86      387.37    109.14 o 
   6   0  10    33684.42    32979.41    615.40 o 
   7   0  10   117914.59   117173.02   1755.38 o 
   8   0  10     3099.91     2495.64    159.91 o 
   9   0  10     7972.36     8037.36    335.06 o 
  10   0  10     2383.67     2217.80    160.84 o 
  11   0  10     8374.56     8529.96    277.09 o 
  12   0  10     2072.89     2308.26    169.61 o 
  13   0  10   115659.99   116994.92   1794.77 o 
  14   0  10     9815.61    10035.02    388.58 o 
  15   0  10     9580.19     9431.95    415.05 o 
  16   0  10     7110.14     6886.06    363.66 o 
  17   0  10      588.75      775.08    210.05 o 
  18   0  10     1831.90     1604.86    244.90 o 
  19   0  10    14560.32    14696.71    564.66 o 
  20   0  10    17672.08    17217.21    769.30 o 
  21   0  10    12142.70    12487.11    655.15 o 
   1   1  10        0.14      160.64     98.06 o 
   2   1  10    53198.97    51333.96    800.35 o 
   3   1  10    60832.83    60801.33    730.93 o 
   4   1  10     2696.68     2651.32    114.53 o 
   5   1  10     4114.92     3669.79    147.83 o 
   6   1  10     3220.90     2911.19    118.21 o 
   7   1  10       40.31      104.02     86.14 o 
   8   1  10    64586.13    65656.27    748.49 o 
   9   1  10    12753.41    12357.53    234.38 o 
  10   1  10     6750.24     6776.67    182.95 o 
  11   1  10     2435.93     2425.05    124.13 o 
  12   1  10    63874.17    64076.90    808.68 o 
  13   1  10    12876.59    13737.59    292.17 o 
  14   1  10       59.46      171.21    112.97 o 
  15   1  10    11568.87    11735.71    278.55 o 
  16   1  10     5311.71     5614.34    290.02 o 
  17   1  10     4338.58     4293.56    220.55 o 
  18   1  10     1091.57     1115.40    188.66 o 
  19   1  10     1616.88     1753.33    227.93 o 
  20   1  10     7026.59     6869.59    346.19 o 
  21   1  10     2122.57     2125.41    261.74 o 
   0   2  10    21178.09    21212.55    686.82 o 
   1   2  10     3840.85     4125.90    195.29 o 
   2   2  10     9427.59     9096.08    276.47 o 
   3   2  10    10073.87    10171.01    278.95 o 
   4   2  10        4.86      174.59    107.47 o 
   5   2  10      273.84      225.66    108.04 o 
   6   2  10    24759.20    24758.28    465.62 o 
   7   2  10    87018.13    88511.88   1152.17 o 
   8   2  10     2419.57     2260.05    145.25 o 
   9   2  10     6320.79     6659.30    226.74 o 
  10   2  10     1841.50     1815.76    152.91 o 
  11   2  10     6437.69     5893.46    225.70 o 
  12   2  10     1572.14     1889.00    164.12 o 
  13   2  10    89766.75    89500.88   1405.07 o 
  14   2  10     7783.86     7822.67    296.92 o 
  15   2  10     7482.81     7435.37    342.22 o 
  16   2  10     5794.48     5956.98    273.69 o 
  17   2  10      475.80      518.55    187.11 o 
  18   2  10     1507.62     1631.21    234.10 o 
  19   2  10    11817.95    12445.50    480.27 o 
   1   3  10        0.83      134.69    158.89 o 
   2   3  10    28764.38    29076.18    658.64 o 
   3   3  10    34244.75    33936.22    636.08 o 
   4   3  10     1636.73     1845.25    219.48 o 
   5   3  10     2402.29     2450.90    217.44 o 
   6   3  10     1572.41     1365.16    168.14 o 
   7   3  10       13.94      132.02    142.47 o 
   8   3  10    37294.32    37293.72    678.31 o 
   9   3  10     7699.68     7699.88    295.70 o 
  10   3  10     4041.54     4228.67    234.41 o 
  11   3  10     1534.94     1575.42    202.60 o 
  12   3  10    38669.27    38963.63    781.62 o 
  13   3  10     8267.10     8165.95    324.30 o 
  14   3  10       36.88       -6.60    184.67 o 
  15   3  10     7454.85     7026.06    319.93 o 
  16   3  10     3515.17     3811.07    265.49 o 
  17   3  10     2900.55     3008.93    262.47 o 
   0   4  10     9954.69     9679.84   1070.62 o 
   1   4  10     1741.98     1788.04    294.52 o 
   2   4  10     4251.12     4266.52    285.19 o 
   3   4  10     4452.22     4465.10    269.43 o 
   4   4  10        3.05      -97.69    229.17 o 
   5   4  10      102.02       16.57    219.56 o 
   6   4  10    11959.20    11283.59    593.68 o 
   7   4  10    42575.02    41229.45    829.80 o 
   8   4  10     1322.20     1181.56    214.86 o 
   9   4  10     3590.66     3101.46    256.43 o 
  10   4  10      983.62      912.20    292.85 o 
  11   4  10     3454.49     3145.75    269.92 o 
  12   4  10      824.68      755.38    250.94 o 
   1   0  11    20116.55    20698.22    690.16 o 
   2   0  11      131.60      138.03    136.76 o 
   3   0  11     4221.45     4334.58    302.27 o 
   4   0  11    32291.02    32816.80    683.29 o 
   5   0  11     7384.05     7511.77    243.89 o 
   6   0  11     9898.37     9546.82    280.95 o 
   7   0  11   158006.88   157575.56   2441.93 o 
   8   0  11    10384.22    10780.14    369.99 o 
   9   0  11      779.13      930.36    159.81 o 
  10   0  11    27652.69    26765.55    560.11 o 
  11   0  11     2380.42     2485.04    176.26 o 
  12   0  11     7919.36     8582.01    293.92 o 
  13   0  11    10142.36    10689.89    362.34 o 
  14   0  11     7620.78     8221.15    361.23 o 
  15   0  11        3.30       77.75    186.87 o 
  16   0  11    26860.48    27898.33    806.23 o 
  17   0  11     3178.25     3737.75    368.55 o 
  18   0  11    10437.38    10408.45    466.98 o 
  19   0  11     1777.03     1287.86    258.68 o 
  20   0  11    12442.49    13154.74    677.57 o 
  21   0  11       82.67      204.04    360.75 o 
   0   1  11    67972.85    61604.95   1456.48 o 
   1   1  11    35076.39    35129.82    876.95 o 
   2   1  11     1504.81     1317.92    136.93 o 
   3   1  11    46268.63    44356.96    654.12 o 
   4   1  11     5981.68     5992.69    192.15 o 
   5   1  11       77.22      378.86    184.94 o 
   6   1  11     4036.42     4150.49    160.65 o 
   7   1  11    27937.46    28619.08    625.83 o 
   8   1  11    24132.16    24390.03    417.40 o 
   9   1  11     4489.05     4725.38    173.22 o 
  10   1  11     1267.99     1343.03    121.07 o 
  11   1  11     2870.87     2790.33    142.22 o 
  12   1  11    44552.32    44516.42    649.11 o 
  13   1  11    20083.08    20207.60    395.14 o 
  14   1  11      211.73      196.17    127.04 o 
  15   1  11      138.27      255.14    140.75 o 
  16   1  11    13707.59    13948.84    403.76 o 
  17   1  11     7882.26     8100.05    418.15 o 
  18   1  11    30603.11    31865.68    849.54 o 
  19   1  11     3693.84     3828.91    305.38 o 
  20   1  11       20.14      374.75    241.28 o 
   1   2  11    14343.38    14610.04    407.42 o 
   2   2  11       78.35      197.99    137.07 o 
   3   2  11     3147.28     3177.45    162.50 o 
   4   2  11    23483.70    23187.02    435.96 o 
   5   2  11     5513.12     5473.34    255.93 o 
   6   2  11     7356.65     7113.59    274.81 o 
   7   2  11   117655.34   118337.80   1547.77 o 
   8   2  11     7946.52     7484.48    233.74 o 
   9   2  11      590.90     1167.60    204.10 o 
  10   2  11    21107.64    22638.13    475.51 o 
  11   2  11     1763.62     1992.99    161.66 o 
  12   2  11     6289.47     6217.43    241.87 o 
  13   2  11     7861.09     7789.23    297.92 o 
  14   2  11     6187.55     6211.91    275.76 o 
  15   2  11        5.75      255.96    173.67 o 
  16   2  11    21651.85    22326.63    547.33 o 
  17   2  11     2671.89     2579.54    228.95 o 
  18   2  11     8547.33     8988.66    387.39 o 
  19   2  11     1444.45     2004.63    266.67 o 
   0   3  11    39155.68    39449.35   1093.56 o 
   1   3  11    20390.73    19696.68    495.66 o 
   2   3  11      857.49      811.41    194.67 o 
   3   3  11    27575.20    27386.63    565.51 o 
   4   3  11     3591.03     3530.92    207.99 o 
   5   3  11       49.00      532.93    344.56 o 
   6   3  11     2328.58     2236.59    205.02 o 
   7   3  11    16448.59    15783.62    382.70 o 
   8   3  11    14502.45    14113.41    405.76 o 
   9   3  11     2642.75     2778.76    209.25 o 
  10   3  11      753.61      870.76    185.33 o 
  11   3  11     1780.13     1555.15    200.39 o 
  12   3  11    27957.65    27236.98    627.76 o 
  13   3  11    12694.78    12642.18    412.98 o 
  14   3  11      161.62      131.51    199.66 o 
  15   3  11       85.77     -143.71    204.39 o 
  16   3  11     9088.86     9660.17    382.21 o 
   1   4  11     6482.03     5976.82    365.50 o 
   2   4  11       21.11      293.51    228.48 o 
   3   4  11     1601.64     1790.02    246.57 o 
   4   4  11    11050.23    11235.21    463.02 o 
   5   4  11     2705.85     2437.55    294.24 o 
   6   4  11     3582.95     3230.85    267.87 o 
   7   4  11    57898.75    55737.75   1119.34 o 
   8   4  11     4138.27     3919.88    276.57 o 
   9   4  11      307.70      484.85    222.60 o 
  10   4  11    10802.80    10327.99    402.92 o 
  11   4  11      853.48     1100.01    249.09 o 
   0   0  12     5537.58     4968.93    488.81 o 
   1   0  12    43735.89    41611.52   1105.53 o 
   2   0  12      566.39      619.37    250.15 o 
   3   0  12   221032.36   219941.56   4130.53 o 
   4   0  12     5480.19     5399.80    244.51 o 
   5   0  12     4532.64     4276.83    220.50 o 
   6   0  12    26242.65    27011.75    611.14 o 
   7   0  12     4361.21     4507.52    204.59 o 
   8   0  12     4414.29     4432.89    211.41 o 
   9   0  12     9191.49     9000.45    293.61 o 
  10   0  12     6838.30     7009.87    265.53 o 
  11   0  12    20190.47    20966.71    490.78 o 
  12   0  12      368.81      221.30    150.98 o 
  13   0  12     4021.92     4488.19    252.60 o 
  14   0  12    14162.30    14226.32    483.86 o 
  15   0  12       10.91      189.24    204.74 o 
  16   0  12    13473.83    14354.05    700.49 o 
  17   0  12     6836.85     7606.58    402.98 o 
  18   0  12     1745.00     1971.61    274.62 o 
  19   0  12      300.66      242.04    256.35 o 
  20   0  12    11670.62    12303.82    793.60 o 
   1   1  12    68476.34    65054.04   1092.93 o 
   2   1  12     5687.52     5484.87    211.16 o 
   3   1  12     7675.65     7214.06    281.62 o 
   4   1  12     2120.75     2032.27    135.41 o 
   5   1  12        7.67      222.76    118.59 o 
   6   1  12      395.60      409.28    119.42 o 
   7   1  12    17461.60    17814.26    368.73 o 
   8   1  12      129.44      261.69    119.42 o 
   9   1  12    43642.98    44341.42    678.90 o 
  10   1  12     2687.96     2779.47    174.71 o 
  11   1  12     9489.60     9767.90    274.80 o 
  12   1  12     5323.55     5342.79    250.56 o 
  13   1  12     2731.36     2809.64    188.03 o 
  14   1  12      927.01      902.43    195.73 o 
  15   1  12     9706.33     9688.65    317.61 o 
  16   1  12      801.23      845.44    188.99 o 
  17   1  12    42291.41    41562.16   1119.57 o 
  18   1  12     9579.29    10386.12    501.38 o 
  19   1  12     8036.29     8340.55    457.09 o 
   0   2  12     4197.72     4062.25    336.59 o 
   1   2  12    31892.56    30968.03    665.56 o 
   2   2  12      444.84      561.49    154.44 o 
   3   2  12   165517.78   165083.20   2634.07 o 
   4   2  12     4129.29     3627.31    179.65 o 
   5   2  12     3208.85     3442.20    367.37 o 
   6   2  12    20095.88    19398.34    423.10 o 
   7   2  12     3236.14     3012.74    264.16 o 
   8   2  12     3423.87     3418.71    183.77 o 
   9   2  12     7036.21     6672.11    271.47 o 
  10   2  12     5354.08     5154.42    274.69 o 
  11   2  12    15822.14    16146.15    400.06 o 
  12   2  12      287.60      377.05    148.63 o 
  13   2  12     3152.44     2980.88    213.73 o 
  14   2  12    11413.15    11526.40    378.01 o 
  15   2  12        9.44      -48.25    185.18 o 
  16   2  12    11001.13    11650.24    390.95 o 
  17   2  12     5539.29     6331.19    325.43 o 
  18   2  12     1409.32     1266.19    265.44 o 
   1   3  12    39183.94    38831.52    794.36 o 
   2   3  12     3387.17     3464.25    262.09 o 
   3   3  12     4467.76     4862.84    277.49 o 
   4   3  12     1255.04     1535.76    184.45 o 
   5   3  12       14.48       -3.38    166.18 o 
   6   3  12      232.75      157.64    160.51 o 
   7   3  12    10288.56    10403.51    316.00 o 
   8   3  12       85.62      156.92    166.23 o 
   9   3  12    26568.39    25760.04    599.88 o 
  10   3  12     1681.18     1696.74    210.38 o 
  11   3  12     6009.80     5744.19    288.08 o 
  12   3  12     3418.63     3237.71    249.47 o 
  13   3  12     1741.92     1683.86    227.49 o 
  14   3  12      607.17      434.02    216.18 o 
  15   3  12     6134.76     5921.31    386.67 o 
   0   4  12     2191.10     2441.12    543.18 o 
   1   4  12    14945.84    14383.26    560.73 o 
   2   4  12      249.67      225.01    279.01 o 
   3   4  12    82668.91    80934.77   1716.91 o 
   4   4  12     2107.20     2018.51    299.34 o 
   5   4  12     1391.48      979.01    304.74 o 
   6   4  12    10488.20    10506.91    427.36 o 
   7   4  12     1641.42     1815.28    271.17 o 
   8   4  12     1851.08     1741.11    277.77 o 
   9   4  12     3619.02     3483.69    287.35 o 
   1   0  13     1189.58     1730.93    257.28 o 
   2   0  13      225.19      413.85    214.03 o 
   3   0  13    31896.72    32107.74    940.26 o 
   4   0  13      174.07      260.62    150.23 o 
   5   0  13     7181.24     7693.54    540.95 o 
   6   0  13     1182.74     1307.95    232.54 o 
   7   0  13    57629.67    59925.61   1125.83 o 
   8   0  13     4685.00     4739.77    252.94 o 
   9   0  13    33659.64    33858.60   1048.01 o 
  10   0  13    17405.72    17115.66    481.00 o 
  11   0  13      611.93     1091.55    179.02 o 
  12   0  13     6453.01     6273.70    295.62 o 
  13   0  13     7500.98     7587.30    352.99 o 
  14   0  13    19583.29    20463.88    684.75 o 
  15   0  13    16915.49    17353.79    698.38 o 
  16   0  13      434.87      317.91    255.86 o 
  17   0  13    20216.26    20857.89   1010.40 o 
  18   0  13      199.50      237.05    279.13 o 
  19   0  13      152.14       -0.22    297.27 o 
   0   1  13     9626.78     9473.79    467.16 o 
   1   1  13       33.59      331.57    157.26 o 
   2   1  13     6099.41     5925.93    237.25 o 
   3   1  13    28377.77    27793.34    598.54 o 
   4   1  13        9.51       61.42    170.84 o 
   5   1  13    11389.04    11423.49    308.94 o 
   6   1  13      923.12     1157.61    135.58 o 
   7   1  13    22040.23    22158.54    429.23 o 
   8   1  13        6.75       68.32    127.89 o 
   9   1  13     2509.76     2644.00    170.01 o 
  10   1  13    60508.89    61686.01    928.91 o 
  11   1  13    56568.77    58165.88    889.88 o 
  12   1  13     6451.71     6227.90    267.90 o 
  13   1  13     2570.45     2911.96    201.02 o 
  14   1  13     1787.77     1704.93    224.09 o 
  15   1  13     2861.58     2791.76    209.69 o 
  16   1  13    68972.59    67542.16   1215.51 o 
  17   1  13      948.81      877.81    269.82 o 
  18   1  13     6994.11     8219.75    519.37 o 
   1   2  13      981.25      760.56    189.93 o 
   2   2  13      191.11       19.10    186.90 o 
   3   2  13    24403.91    23431.37    519.21 o 
   4   2  13      118.24      132.00    140.77 o 
   5   2  13     5611.42     5647.92    228.24 o 
   6   2  13      894.45      898.31    139.46 o 
   7   2  13    43961.59    42688.03    692.88 o 
   8   2  13     3659.71     3402.02    189.28 o 
   9   2  13    26596.45    25834.89    526.53 o 
  10   2  13    13586.76    12909.11    358.22 o 
  11   2  13      448.87      519.72    167.07 o 
  12   2  13     5137.12     4750.20    247.49 o 
  13   2  13     5988.95     6177.73    380.69 o 
  14   2  13    15854.88    15881.16    481.61 o 
  15   2  13    13747.28    13793.24    455.53 o 
  16   2  13      366.47      592.45    223.11 o 
  17   2  13    16524.77    16403.91    567.44 o 
   0   3  13     5900.21     6108.59    447.76 o 
   1   3  13       22.33      157.95    231.27 o 
   2   3  13     3779.66     3838.24    298.27 o 
   3   3  13    16953.02    16161.99    478.04 o 
   4   3  13        7.12      -57.07    182.94 o 
   5   3  13     6941.63     6588.46    285.07 o 
   6   3  13      518.76      504.14    183.76 o 
   7   3  13    13539.82    13292.26    373.66 o 
   8   3  13        3.46      254.42    178.97 o 
   9   3  13     1740.85     1439.16    218.22 o 
  10   3  13    38867.39    37238.78    781.06 o 
  11   3  13    37016.24    35738.41    765.04 o 
  12   3  13     4072.81     3976.24    319.47 o 
  13   3  13     1605.83     1555.76    239.40 o 
  14   3  13     1214.00     1187.37    239.54 o 
   1   4  13      624.18     1008.99    275.96 o 
   2   4  13      131.65      359.85    278.71 o 
   3   4  13    12844.04    12161.21    488.17 o 
   4   4  13       36.71      498.97    280.17 o 
   5   4  13     3024.60     2451.85    353.02 o 
   6   4  13      450.46      369.60    284.08 o 
   7   4  13    22566.34    21696.57    870.25 o 
   0   0  14      731.29      513.73    357.38 o 
   1   0  14    17021.96    18261.46    677.77 o 
   2   0  14    11674.00    11638.10    529.90 o 
   3   0  14    39662.36    41328.07    972.97 o 
   4   0  14    47355.21    47950.73   1079.51 o 
   5   0  14    16394.93    16469.67    464.92 o 
   6   0  14     1538.33     1591.09    259.69 o 
   7   0  14     6145.42     5896.29    281.23 o 
   8   0  14     1249.12     1044.12    191.86 o 
   9   0  14    49688.60    50344.24   1010.38 o 
  10   0  14    10241.83    10371.34    379.09 o 
  11   0  14     2180.39     2621.78    363.11 o 
  12   0  14     2463.24     2238.02    259.40 o 
  13   0  14    36548.26    36873.47    896.81 o 
  14   0  14     4863.90     4743.09    361.92 o 
  15   0  14     6629.92     6675.59    450.03 o 
  16   0  14     1928.85     1731.36    388.34 o 
  17   0  14     7707.82     8014.54    617.49 o 
  18   0  14     1169.28     1299.45    748.70 o 
   1   1  14    25864.53    25184.40    586.22 o 
   2   1  14    25918.92    25106.72    587.21 o 
   3   1  14      664.54      768.82    179.35 o 
   4   1  14      169.23      784.43    180.13 o 
   5   1  14     7107.77     7021.59    253.73 o 
   6   1  14    45652.52    45959.23    763.11 o 
   7   1  14    18636.37    18767.83    423.36 o 
   8   1  14     6757.96     6961.73    259.24 o 
   9   1  14     3116.26     2908.08    207.13 o 
  10   1  14    41423.24    42273.06    754.96 o 
  11   1  14     7420.31     7637.49    298.88 o 
  12   1  14    18739.58    18873.35    482.63 o 
  13   1  14    10993.82    11214.19    385.30 o 
  14   1  14     1267.12     1523.34    216.30 o 
  15   1  14     3244.02     3676.59    237.32 o 
  16   1  14      160.58      401.81    239.25 o 
  17   1  14     2574.83     3639.19    385.26 o 
   0   2  14      575.74      214.44    283.37 o 
   1   2  14    13185.75    12225.20    415.39 o 
   2   2  14     9141.44     9523.02    367.68 o 
   3   2  14    30494.88    29840.54    632.88 o 
   4   2  14    36993.25    37243.79    736.52 o 
   5   2  14    13055.37    12240.16    398.37 o 
   6   2  14     1214.76     1107.65    272.24 o 
   7   2  14     4971.84     5148.86    234.76 o 
   8   2  14     1033.85     1079.48    175.30 o 
   9   2  14    39162.19    38465.73    745.15 o 
  10   2  14     8243.11     8123.17    340.35 o 
  11   2  14     1725.61     1834.52    201.55 o 
  12   2  14     2035.75     2071.50    210.95 o 
  13   2  14    29412.98    29153.62    697.43 o 
  14   2  14     3983.61     4158.56    282.34 o 
  15   2  14     5392.56     5441.65    407.99 o 
  16   2  14     1569.43     1659.86    257.94 o 
   1   3  14    16102.03    16568.54    559.62 o 
   2   3  14    15872.58    15805.29    486.86 o 
   3   3  14      430.94      206.01    225.34 o 
   4   3  14      114.67      353.79    221.02 o 
   5   3  14     4469.68     3906.67    255.62 o 
   6   3  14    28522.21    26801.28    603.31 o 
   7   3  14    12083.65    11589.73    361.61 o 
   8   3  14     4624.82     4248.09    251.77 o 
   9   3  14     2076.25     1622.16    233.35 o 
  10   3  14    27345.03    26438.07    638.48 o 
  11   3  14     4899.65     4553.90    294.19 o 
  12   3  14    12154.86    12260.93    498.07 o 
   0   4  14      281.06      672.88    491.28 o 
   1   4  14     6802.26     6760.14    554.80 o 
   2   4  14     5011.52     5069.30    377.47 o 
   3   4  14    15677.32    16107.21    617.87 o 
   4   4  14    19879.65    18646.27    825.90 o 
   1   0  15    25143.75    27682.03    901.41 o 
   2   0  15    24400.88    23526.73    812.95 o 
   3   0  15     1052.96     1009.17    257.21 o 
   4   0  15    15061.98    14594.67    600.35 o 
   5   0  15     1272.97     1305.18    350.62 o 
   6   0  15      274.19      670.30    248.97 o 
   7   0  15      477.21      895.67    258.71 o 
   8   0  15       51.59     -114.72    255.75 o 
   9   0  15     1835.23     1919.53    280.96 o 
  10   0  15     2003.53     1721.96    285.36 o 
  11   0  15      500.26      730.22    266.71 o 
  12   0  15       18.19      795.03    360.77 o 
  13   0  15    25398.45    25945.14   1211.75 o 
  14   0  15    36767.34    40707.98   1625.95 o 
  15   0  15      692.59      834.82    469.84 o 
  16   0  15    12062.61    13184.52   1078.02 o 
  17   0  15     1760.49     2114.59    573.97 o 
   0   1  15   133776.33   130909.61   2833.71 o 
   1   1  15     9531.40     9218.06    347.54 o 
   2   1  15     1988.00     2230.41    210.06 o 
   3   1  15     3517.69     3561.32    237.63 o 
   4   1  15    49016.13    50774.68    963.79 o 
   5   1  15    45753.16    45108.07    817.55 o 
   6   1  15    49596.42    50005.08    821.72 o 
   7   1  15     7754.50     7636.64    275.57 o 
   8   1  15      808.72     1239.27    277.48 o 
   9   1  15    12511.17    12323.62    361.98 o 
  10   1  15     3533.83     3675.14    225.75 o 
  11   1  15      213.30      372.56    186.03 o 
  12   1  15      238.47      489.76    192.12 o 
  13   1  15    17682.54    18117.57    507.40 o 
  14   1  15      321.75      316.35    207.42 o 
  15   1  15     6001.26     6735.80    357.07 o 
  16   1  15       29.50      148.50    255.85 o 
   1   2  15    19797.34    19625.61    545.46 o 
   2   2  15    19369.76    18597.02    532.97 o 
   3   2  15      837.40      663.47    231.13 o 
   4   2  15    12051.11    11289.94    493.12 o 
   5   2  15     1018.21      972.02    228.16 o 
   6   2  15      228.63      269.47    198.65 o 
   7   2  15      385.94      270.49    211.29 o 
   8   2  15       38.64      315.97    171.77 o 
   9   2  15     1471.60     1720.38    207.24 o 
  10   2  15     1585.15     1759.82    209.31 o 
  11   2  15      423.21      368.62    196.11 o 
  12   2  15       16.85        1.17    204.30 o 
  13   2  15    20750.61    19991.00    570.18 o 
  14   2  15    30036.31    30226.19    734.88 o 
   0   3  15    83765.83    84107.85   2467.78 o 
   1   3  15     5910.53     6508.05    342.91 o 
   2   3  15     1191.06     1521.12    270.73 o 
   3   3  15     2217.69     1985.79    263.74 o 
   4   3  15    31052.86    31442.26    747.46 o 
   5   3  15    29028.44    28272.90    769.04 o 
   6   3  15    31528.71    30530.78    901.58 o 
   7   3  15     5081.37     5324.73    317.39 o 
   8   3  15      510.52      637.33    244.67 o 
   9   3  15     8241.06     7347.34    369.88 o 
  10   3  15     2296.82     2556.15    282.21 o 
   0   0  16     7617.47     8296.14    683.28 o 
   1   0  16      724.40     1027.17    289.13 o 
   2   0  16    11700.78    11980.62    562.04 o 
   3   0  16     5053.76     5230.57    391.56 o 
   4   0  16       29.69      -34.62    271.12 o 
   5   0  16     1615.95     1261.91    280.34 o 
   6   0  16      397.26      532.39    260.04 o 
   7   0  16     1155.30     1466.87    280.83 o 
   8   0  16    62849.35    65192.15   1617.32 o 
   9   0  16       87.27      244.83    310.77 o 
  10   0  16       36.01      -89.85    265.36 o 
  11   0  16    13184.18    13975.63    598.67 o 
  12   0  16     1691.41     1394.65    340.11 o 
  13   0  16     5465.74     6516.21    621.29 o 
  14   0  16    32716.19    33821.06   1641.93 o 
  15   0  16     9126.03    10356.31    999.41 o 
   1   1  16     2487.27     2916.53    235.63 o 
   2   1  16     5466.53     5335.40    406.91 o 
   3   1  16      186.12      337.00    192.47 o 
   4   1  16    33612.87    32652.14    726.66 o 
   5   1  16    18518.77    17990.16    464.42 o 
   6   1  16    17021.57    17435.48    454.57 o 
   7   1  16     2266.82     2371.76    195.48 o 
   8   1  16      299.36      373.43    191.51 o 
   9   1  16      443.81      640.09    197.15 o 
  10   1  16     1155.54     1276.36    194.95 o 
  11   1  16     2192.14     2185.64    225.54 o 
  12   1  16    11027.86    11368.31    428.79 o 
  13   1  16    12164.09    14019.04    457.73 o 
  14   1  16     2367.08     3003.26    271.47 o 
  15   1  16     1777.68     1652.84    301.81 o 
   0   2  16     5904.94     5507.59    589.13 o 
   1   2  16      589.01      727.44    234.75 o 
   2   2  16     9159.95     9282.79    457.67 o 
   3   2  16     4042.81     4277.22    300.03 o 
   4   2  16       19.45       32.27    233.76 o 
   5   2  16     1314.01     1796.84    309.31 o 
   6   2  16      331.33      982.21    347.37 o 
   7   2  16      932.39     1166.47    225.31 o 
   8   2  16    50345.22    49765.38    970.46 o 
   9   2  16       75.14      260.38    240.02 o 
  10   2  16       25.23      -18.96    218.60 o 
  11   2  16    10720.38    10577.68    410.02 o 
  12   2  16     1369.94      940.11    244.38 o 
   1   3  16     1700.18     1484.90    329.73 o 
   2   3  16     3691.31     3623.94    363.08 o 
   3   3  16      123.37       77.89    298.24 o 
   4   3  16    22088.42    21761.40    683.75 o 
   5   3  16    12257.72    12978.20    528.49 o 
   6   3  16    11021.93    11589.16    485.95 o 
   7   3  16     1586.46     1638.50    327.95 o 
   8   3  16      195.38      542.91    284.05 o 
   1   0  17     4668.45     4505.30    397.69 o 
   2   0  17      969.22     1286.36    302.22 o 
   3   0  17       51.60      287.44    269.93 o 
   4   0  17     6881.04     7217.75    450.97 o 
   5   0  17     4549.75     4586.49    373.11 o 
   6   0  17    32736.49    33440.50   1031.15 o 
   7   0  17     4250.78     4351.25    378.43 o 
   8   0  17      100.34      251.56    291.30 o 
   9   0  17    37564.58    40251.25   1305.78 o 
  10   0  17     8262.25     8221.01    484.86 o 
  11   0  17     3646.34     3408.11    419.72 o 
  12   0  17     1566.82     1441.98    385.29 o 
  13   0  17      138.55     -261.98    431.53 o 
  14   0  17      762.62     1055.92    563.32 o 
   0   1  17    18223.79    18733.05    741.97 o 
   1   1  17       60.25      -98.69    263.13 o 
   2   1  17      573.44      795.16    221.91 o 
   3   1  17       27.94      157.52    210.38 o 
   4   1  17     2257.15     2191.67    215.69 o 
   5   1  17     2904.84     2834.34    299.85 o 
   6   1  17     1293.20     1737.99    210.24 o 
   7   1  17        9.52       78.97    189.21 o 
   8   1  17    13480.22    13439.75    397.67 o 
   9   1  17     6099.63     6019.74    298.95 o 
  10   1  17    14366.19    14350.82    418.45 o 
  11   1  17    11275.67    11675.44    401.48 o 
  12   1  17     1967.37     1799.17    313.89 o 
  13   1  17     2878.55     3615.37    293.14 o 
   1   2  17     3795.47     3779.84    293.57 o 
   2   2  17      772.31     1166.89    257.97 o 
   3   2  17       38.49     -188.25    246.95 o 
   4   2  17     5541.37     4569.18    334.67 o 
   5   2  17     3622.44     3445.90    272.65 o 
   6   2  17    26498.27    26325.51    863.87 o 
   7   2  17     3435.35     3302.45    277.44 o 
   8   2  17       70.81      626.04    254.38 o 
   9   2  17    30710.10    30238.21    714.38 o 
  10   2  17     6856.46     7044.27    355.61 o 
   0   3  17    12368.85    13103.57   1220.62 o 
   1   3  17       44.24      607.81    340.15 o 
   2   3  17      446.03      756.13    326.76 o 
   3   3  17       31.82      489.86    336.44 o 
   4   3  17     1558.12     1605.24    351.43 o 
   0   0  18    68190.56    67261.05   2467.18 o 
   1   0  18    34202.45    34689.71   1361.03 o 
   2   0  18     6055.81     6315.45    445.07 o 
   3   0  18      863.48      528.15    396.18 o 
   4   0  18     9512.43     9392.89    521.45 o 
   5   0  18    27631.80    26893.53    922.28 o 
   6   0  18     2553.33     3025.42    398.44 o 
   7   0  18     2294.73     2392.41    343.16 o 
   8   0  18    24561.76    24574.94   1231.61 o 
   9   0  18    19867.61    20870.82    793.90 o 
  10   0  18    12585.03    13261.30    628.60 o 
  11   0  18      844.82      571.61    382.89 o 
  12   0  18    10212.57    10864.15   1328.40 o 
   1   1  18      579.40      584.77    223.84 o 
   2   1  18    32975.83    32822.31    761.33 o 
   3   1  18    19055.58    18790.50    544.53 o 
   4   1  18     1411.27     1739.43    226.67 o 
   5   1  18    13848.26    13824.53    420.26 o 
   6   1  18    19486.65    19585.63    558.54 o 
   7   1  18      275.91      601.19    222.83 o 
   8   1  18     7973.32     8107.35    350.12 o 
   9   1  18     1626.47     1591.27    246.35 o 
  10   1  18    19060.57    20168.36    595.18 o 
  11   1  18     9601.22    10284.16    428.95 o 
   0   2  18    55164.53    52773.04   1529.01 o 
   1   2  18    27608.92    27843.15    721.48 o 
   2   2  18     4863.94     4799.51    335.96 o 
   3   2  18      709.03      916.05    281.95 o 
   4   2  18     7836.48     7451.49    403.22 o 
   5   2  18    22559.21    21831.52    716.90 o 
   6   2  18     2138.39     2078.38    272.85 o 
   7   2  18     1953.70     2124.87    277.34 o 
   8   2  18    20156.31    21071.83    631.13 o 
   1   0  19    36942.50    37821.24   1181.84 o 
   2   0  19    15781.49    17590.95    744.29 o 
   3   0  19     3386.84     3180.34    386.79 o 
   4   0  19    15273.81    15928.37    704.17 o 
   5   0  19      515.80      896.24    367.09 o 
   6   0  19     5579.49     5299.35    444.60 o 
   7   0  19    12145.58    11425.07    597.12 o 
   8   0  19    26881.66    27703.38    962.01 o 
   9   0  19      636.38      726.89    352.09 o 
   0   1  19    21920.30    22284.37    877.76 o 
   1   1  19     3785.84     3763.95    297.73 o 
   2   1  19     1378.27     2244.04    272.40 o 
   3   1  19     3276.57     3539.06    290.34 o 
   4   1  19        8.96      171.88    239.02 o 
   5   1  19    17961.13    17786.80    534.12 o 
   6   1  19      128.39      584.98    243.41 o 
   7   1  19      345.98      315.28    255.18 o 
   8   1  19      222.33      625.95    266.47 o 
   1   2  19    30468.24    30456.69    779.82 o 
   2   2  19    12997.24    13484.41    534.00 o 
   3   2  19     2810.03     2604.50    332.02 o 
   0   0  20     4242.70     5073.05    614.77 o 
   1   0  20      967.31     1640.34    702.00 o 
   2   0  20        4.05      507.99    348.41 o 
   3   0  20     1186.48     1093.76    490.24 o 
   4   0  20     2000.96     2505.51    390.35 o 
   5   0  20     1984.86     2343.88    388.89 o 
   1   1  20     1781.32     1773.77    304.23 o 
   2   1  20     1297.23     1261.84    277.98 o 
   3   1  20     1543.17     1941.04    284.27 o 
                                                 
